# Supplementary material for: Towards All-Non-Vacuum-Processed Photovoltaic Systems: A Water-Based Screen-Printed Cu(In,Ga)Se2 Photoabsorber with a 6.6% Efficiency
Source: Nanomaterials (Basel). 2023 Jun 23;13(13):1920. doi: 10.3390/nano13131920 (PMC10343602; doi:10.3390/nano13131920)
Supplement: Supplementary file 1 [file nanomaterials-13-01920-s001.zip]

Archive with 1 entries (1 files):
- nanomaterials-2446053-supplementary.pdf
